# Supplementary material for: Cyproterone acetate enhances TRAIL-induced androgen-independent prostate cancer cell apoptosis via up-regulation of death receptor 5
Source: BMC Cancer. 2017 Mar 7;17:179. doi: 10.1186/s12885-017-3153-4 (PMC5341373; doi:10.1186/s12885-017-3153-4)
Supplement: Additional file 1: Table S1. — Primer pairs for RT-PCR or construction of plasmids. (XLSX 11 kb) [file 12885_2017_3153_MOESM1_ESM.xlsx]

## Sheet: Sheet1
Table S1 Primer pairs for RT-PCR or construction of plasmids
	Gene or plasmid	Primer name	Primer sequence (5'->3')
	DR4	DR4-forward	TGCAAACATCGTGCCCTTTG
		DR4-reverse	CTGCTGTACCAGCTCTGACC
	DR5	DR5-forward	CGCTGCACCAGGTGTGATT
		DR5-reverse	GTGCCTTCTTCGCACTGACA
	β-actin	β-actin-forward	AGCACGGCATCGTCACCAACT
		β-actin-reverse	TGGCTGGGGTGTTGAAGGTCT
	DR5-P(-711/+3)	DR5-P(-711/+3)-forward	gaagatctGACTGTCTCAAAAAATAAACCAC
		DR5-P(-711/+3)-reverse	cccaagcttGGCGGTAGGGAACGCTCTTATAG
	DR5-P(-552/+3)	DR5-P(-552/+3)-forward	gaagatctAGAGAACAGAAGGGGCAGG
		DR5-P(-711/+3)-reverse	cccaagcttGGCGGTAGGGAACGCTCTTATAG
	DR5-P(-294/+3)	DR5-P(-294/+3)-forward	gaagatctCACTTGGACGCGCTTGCGGAG
		DR5-P(-711/+3)-reverse	cccaagcttGGCGGTAGGGAACGCTCTTATAG
	DR5-P(-198/+3)	DR5-P(-198/+3)-forward	gaagatctGCCCCGCCCCGAATGACGCCT
		DR5-P(-711/+3)-reverse	cccaagcttGGCGGTAGGGAACGCTCTTATAG
	DR5-P(mtCHOP)	DR5-P(-711/+3)-forward	gaagatctGACTGTCTCAAAAAATAAACCAC
		DR5-P(mtCHOP)-inner reverse	TCGTCAACTATGTCCTCCGCAAGCGCGTCC
		DR5-P(mtCHOP)-inner forward	GCGGAGGACATAGTTGACGAGACTCTTATTT
		DR5-P(-711/+3)-reverse	cccaagcttGGCGGTAGGGAACGCTCTTATAG
